# Supplementary material for: The Clinical Significance of Urinary Retinol-Binding Protein 4: A Review
Source: Int J Environ Res Public Health. 2022 Aug 11;19(16):9878. doi: 10.3390/ijerph19169878 (PMC9408023; doi:10.3390/ijerph19169878)
Supplement: Supplementary file 1 [file ijerph-19-09878-s001.zip › Table S1.xlsx]

## Sheet: Arkusz1
Table S1 Urinary RBP4 concentrations according to age group
Authors	Age	Size (gender size)	Urine collection	Urine handling *	Analytical method	uRBP4/Cr geometric mean (range or standard deviation) µg/mmol **
Bangstad et al. [30]	10 - 18 years (mean 13.5)	143 (73 girls, 70 boys)	First-morning urine	initially stored for 24h at 4oC, ultimatelly stored at -70oC	ELISA	9.1 (2.3-67.9)
Topping et al. [27]	21-75 years	118 (males)	Urine (no specifics)	stored at -70oC	ELISA	7.7 (1-53)
Tomlinson et al. [29]	0.7 - 17 years (mean 8.3)	43 (no data)	Untimed urine	stored at -20oC	ELISA	8.1 (<1-24.5)
	4.8 - 17 years (mean 13.3)	43 (no data)	First-morning urine			4.4 (1-14.4)
Yaqoob, et al. [13]	24-61 (median 40)	38 (males and females)	Urine (no specifics)	no data	ELISA	6.9 (1-13)
Smith et al. [25]	0 - 0.5	34 (no data)	First-morning urine	stored at -20oC	ELISA	51.4 (0.6–4719)
	0.5- 16 years	117 (no data)				15 (3.8–60)
Clark, et al. [23]	pre-term neonates	31 (no data)	Untimed urine	stored at -20oC	Radioimmunoassay	251.2 (19828)
	term neonates	25 (no data)				39.4 (533.2)
Roberts et al. [24]	pre-term and term neonates	17 (no data)	Urine (no specifics)	stored at -20oC	ELISA	75 (3 - 967)
Lapsley et al. [28]	3 - 15 years (median 10.4)	80 (males and females)	Untimed urine	stored at -80oC	ELISA	10 (3 - 31)
	16 - 66 years (median 37.5)	70 (males and females)				8 (3 - 19)
* Measurements performed using total (non-centrifuged) urine
** Data logarithmically transformed prior statistical analysis
