# Supplementary material for: The Clinical Significance of Urinary Retinol-Binding Protein 4: A Review
Source: Int J Environ Res Public Health. 2022 Aug 11;19(16):9878. doi: 10.3390/ijerph19169878 (PMC9408023; doi:10.3390/ijerph19169878)
Supplement: Supplementary file 1 [file ijerph-19-09878-s001.zip › Table S2.xlsx]

## Sheet: Arkusz1
Table S2 Summary of the most important studies examining the association between uRBP4 levels, and human renal diseases
No	Authors	Study groups (n total/n female/n male)	Age		Sampling	uRBP4 detection method	uRBP concentration			Main conclusion on uRBP4
Primary glomerular diseases
1	Mastroianni-Kirsztajn et al. [37]	10 different glomerular diseases (238/113/125)	12-70 (30)	range (median)	total urine stored at -20oC	ELISA	too many data to include			High uRBP4 levels (>1.0 mg/l) indicate glomerulopathic patients prone to progress to chronic renal failure
		healthy controls (32)
2	Kalantari et al. [38]	non-advanced IgAN (9)	18-52 (33)	range (mean)	urine supernatant stored at -80oC	GeLC-MS, and LC-MS	uRBP up-regulated by 52-fold (GeLC-MS) and by 35.3-fold (LC-MS) in the advanced vs non-advanced IgAN	fold-change		uRBP4, and ten other urinary proteins comprise a predictive model of IgAN severity (80% sensitivity, and 100% specificity in comparison with Oxford classification)
		advanced IgAN (4)
3	Zhang et al. [39]	nephrotic FSGS (32/24/8)	30.0 ± 13.1	mean ± sd	urine supernatant	ELISA	3.18 (0.58 - 25.36)	median (25th–75th percentile) RBP4 mg/l		Nephrotic FSGS patients have higher uRBP4 levels than MCNS patients (p<0.001). The protein correlates significantly with degree of acute tubulointestitial damage, and predicts treatment response in FSGS (p=0.024)
		nephrotic MCNS (22/16/6)	32.6 ± 16.1				0.33 (0.15 - 1.14)
4	Marek-Bukowiec et al. [21]	FSGS (20/4/16)	24-74	range	urine supernatant stored at -80oC	SWATH-MS (discovery phase)/ELISA (validation phase)	42.31 - 1000.8 (221 ± 232.4)	range (mean ± sd) RBP4:Cr ng/ml		uRBP4 is significantly elevated in FSGS, and IgAN patients compared to healthy controls, and prostate cancer patients. The protein concentration range in IgAN overlaps with the concentartions in renal cancer subjects.
		IgAN (19/8/11)	21-66				1.79 - 389.4 (124.4 ± 128)
		ccRCC (31/13/18)	48-89				0 - 462.5 (93 ± 104.7)
		chRCC (21/9/12)	19-86				0 - 462.5 (93 ± 104.7)
		prostate cancer (7)	57-79				9.4-132 (66 ± 44)
		healthy controls (30/14/16)	23-60				0 - 186.8 (42 ± 49.2)
5	Araumi et al. [40]	diabetic nephropathy, DN (11/4/7)	57.4±13.7	mean ± sd	no data	LC-MS	not applicable			Combination of uRBP4, and uSH3BGRL3 can distinguish between MCNS, and DN (AUC=0.974)
		minimal change nephrotic syndrome, MCNS (14/8/6)	48.1±20.7
		membranous nephropathy, DN (23/20/13)	63.8±10.3
		healthy controls (10/5/5)	no data
Acute kidney injury
6	Gonzales-Calero et al. [20]	AKI (55/37/18)	37±67.3	mean±sd	urine supernatant stored at -80oC	LC-MS/MS (discovery phase)/ELISA and Western blot (validation phase)	concentration ranges shown in the graphs, not mentioned in the text			uRBP4 responds to AKI faster than serum creatinine, and predicts recovery after AKI
		healthy controls (33/23/10)	47.9±12
7	Varghese et al. [41]	AKI caused by ATN (19/6/13)	52±4	mean±sd	urine supernatant stored at -80oC	2-DE	not applicable			uRBP4 is a candidate biomarker of AKI, with the potential to differentiate between ATN, and PRA if analyzed together with albumin
		AKI caused by PRA (19/9/10)	60±4
Renal allograft dysfunction
8	Hosaka et al. [45]	kidney transplant patients (221/99/122)	15–63 (37)	range (mean)	urine stored at -20oC	ELISA	>0.6 (predictive cutoff point)	RBP4:Cr mg/l		uRBP4 level above 0.6mg/l (early after transplantation) predicts graft rejection
9	Câmara et al. [46]	low' uRBP patients with stable graft function (44/24/20)	30±13	mean±sd	frozen urine	ELISA	0.0915 (0.021-0.339)	RBP4 mg/l mean±sd		The incidence of tubular dusfunction in renal-transplant patients is very high. A high level of uRBP is associated with a fivefold increased risk of chronic allograft nephropathy development and subsequent graft loss.
		high' uRBP4 patients with stable graft function (48/23/25)	31±13				1.435 (0.415-22.6)
10	Li et al. [47]	low' uRBP patients with transplant glomerulopathy	43.9±10.7	mean±sd	urine	no data	3.05 (1.95-4.78)	hazard ratio (95% confidence interval)		Higher levels of uRBP4 (≥2.85 mg/l) in patients with transplant glomerulopathy are asssociated with worse survival. RBP4 is an independant predictor of unfavorable renal allograft outcome.
		high' uRBP patients with transplant glomerulopathy
11	Jeon et al. [48]	kidney transplant recipients with rapid renal function decline (19/5/14)	36.9±7.9	mean±sd	urine supernatant stored at -70oC	LC-MS/MS (discovery phase)/ELISA (validation phase)	184.9±156.7	RBP4:Cr units not mentioned		UrinaryRBP4 is associated with renal function, ang might be used to predict rapid renal function decline in kidney transplant recipients (p.017)
		kidney transplant recipients with stable renal function (31/14/17)	41.1±11.4				83.1±99.9
Chronic kidney disaese
12	Domingos et al. [33]	Stage 3, and stage 4 CKD (454/167/287)	67.5±11.9	mean±sd	urine	ELISA	too many data to include			uRBP4 is associated with renal function in CKD in general, and possesses potential as predictive marker of CKD progression.
13	Fernando et al. [54]	CKD of unknown etiology (75/14/61)			urine supernatant stored at -80oC	xMAP technology	too many data to include			A urinary A1M, KIM1, and RBP4 marker panel differentiates all CKD categories from healthy controls with sensitivity of ≥0.867, and specificity ≥0.765. A urinary OPN, KIM1, and RBP4 panel distinguishes CDKu patients from other CKD categories with sensitivity, and specificity ≥0.93.
		CKD of known etiology (167/80/87)
		healthy controls (164/63/101)
Renal cell carcinoma
4	Marek-Bukowiec et al.. [21]	Data recapitulated from position 4
14	Santorelli et al. [61]	stage 1 ccRCC (19/7/11)	68	mean	urine supernatnat stored at -80oC	LC-ESI-MSMS	uRBP4 up-regulated by 2.84-fold in stage >1 ccRCC			The expression of uRBP4 reflects ccRCC tumor stage (p=0.02)
		stage >1 ccRCC (25/13/12)	67
Type 2 diabetes mellitus (T2DM)
15	Yaqoob et al. [13]	T2DM with endothelial dysfunction (21/11/10)	20-60 (44)	range (median)	no data	ELISA	3-26 (10)	RBP4:Cr µg/mmol range (median)		uRBP4 level is significantly increased in insulin-dependent diabetes mellitus. Renal tubular damage may precede microalbuminuria
		T2DM without endothelial dysfunction (19/10/9)	21-62 (39)				2-11(5)
		healthy controls (38/15/23)	24-61 (40)				1-13 (6.9)
16	Bellei, et al. [67]	T2DM (10/2/8)	66.2±6.7	mean±sd	urine supernatant stored at -80oC	2-DE, ESI-Q-TOF MS/MS	not applicable	not applicable		uRBP4 concentartion is significantly elevated in urine supernatant of T2D and DKD, and is positively correlated with diasese severity
		DKD (12/2/10)	73.1±8.2
		healthy controls (12/4/8)	63.4±8.7
17	Riaz et al. [68]	T2DM (40)	35-65	range	urine supernatant obtained from thawed urine samples	2D LC MS/MS(discovery phase)/ELISA (validation phase)	7.8±1.79	RBP4 ng/ml mean±sd		uRBP4 quantitation may may be helpful in early diagnosis, and prognosis of T2DM
		healthy controls (20)					3,9±1.5
18	Titan, et al. [69]	T2DM (37)	57.7±10.3	mean±sd	urine stored at -20oC	ELISA	0.3 (0.10-1.9)	RBP4:Cr mg/g median (inter-quartile range)		uRBP4 is an independent predictor of renal outcome in macroalbuminuric diabetic kidney disaese
		DKD with macroalbuminuria (15)	58.5±10.6				1.4 (0.6-16.8)
19	Park et al. [66]	normal glucose tolerance (NGT) (75)	40.28±0.977	mean±sd	total urine stored at -80oC	ELISA (capturing all isoforms)	100.91±64.65	RBP4:Cr μg/g mean±sd		uRBP4 is elevated in patients with dysregulation of glucose metabolism
		impaired fasting glucose (IFG) + impaired glucose tolerance (IGT) (143)	57.83±12.78				391.08±723.33
		T2DM (471)	63.13±9.93				467.21±701.86
20	Zahra et al. [31]	T2DM with albuminuria (11/8/3)	54.1±2.3	mean±sd	urine supernatant stored at -30oC	ELISA	0.77±2	RBP4 µg/l mean±sd		uRBP4 is elevated in type 2 diabetes, and comprises diagnostic signal in early stages of tubular dysfunction
		T2DM with normoalbuminuria (19/9/10)	59.2±2.12				0.42±3
		healthy controls (30/15/15)	55.2±3.6				0.38±3
21	Abbasi et al. [65]	T2DM with normoalbumnuria (44/26/18)	51.81±7.04	mean±sd	no data	ELISA	43.64±10.8	RBP4 (no units) mean±sd		uRBP4 can be used as complementary measurements to albuminuria and GFR in the earlier diagnosis of DKD
		T2DM with moderate albuminuria (45/17/28)	53.71±9.4				49.58±10.43
		T2DM with severe albuminuria (44/20/24)	58.16±6.88				52.47±8.00
		healthy controls (39/9/30)	48.13±5.3				34.17±7.8
22	Phanish et al. [70]	T1D (66)	61.2±15.2	mean±sd	urine stored at -80oC	ELISA	132.67±411.53	RBP4 mg/mmol mean±sd		uRBP4 is significantly associated with DKD progression at all levels of albuminuria
		T2DM (334)
		healthy controls (10)	no data				14.87±6.102
Obesity
23	Benabdelkamel et al. [72]	MHO (9)	31.3±6.5	mean±sd	urine supernatant stored at -80oC	2D-DIGE MS	not applicable			uRBP4 is significantlz increased in the urine of MUHO compared to MHO patients
		MUHO (9)	32±8.8
Preeclampsia
24	Facca et al. [77]	pregnant women with preeclampsia (14)	37.1±5.0	mean±sd	urine stored at -20oC	ELISA	2.0±4.4	RBP4 mg/l mean±sd		Urinary RBP4 is significantly elevated in women with preeclampsia in comparison to control group (p=0.017)
		pregnant women without preeclampsia (25)	26.9±6.4				0.4±0.7
25	Xiao et al. [78]	pregnant women with preeclampsia (25)	29.36±5.73	mean±sd	urine supernatant stored at -80oC	ELISA	3.03±3.35	RBP4 ng/ml mean±sd		Urinary RBP4 levels are significantly higher in women with preeclampsia than in women with normal pregnancy (p<0.05). The uRBP4 concentration cutoff value of >0.6 allows to identify preeclampsia with 80% sensitivity, and 78% specificity.
		women with normal pregnancy (25)	25.2±3.77				0.41±0.80
COVID disease-19
26	Karras et al. [82]	COVID-19 patients with 'low' uRBP (32/11/21)	48-64 (59)	range (median)	urine	ELISA	5.24 (1.95-15.98; p=0.002); unadjusted analysis	odds ratio (95% confidence interval)		The presence of a uRBP4:creatinine ratio ≥0.03 mg/mmol at patient admission is associated with higher incidence of AKI
		COVID-19 patients with 'high' uRBP (53/14/39)	54-75 (63)				5.18 (1.18-29.9; p=0.04); multivariable analysis
